# Supplementary material for: Precision Diagnosis in APOL1 Kidney Disease With the p.N264K M1 Protective Variant
Source: JAMA Netw Open. 2026 Mar 11;9(3):e261452. doi: 10.1001/jamanetworkopen.2026.1452 (PMC12980251; doi:10.1001/jamanetworkopen.2026.1452)
Supplement: Supplement 2. — eTable. ICD-9 Codes [file jamanetwopen-e261452-s002.xlsx]

## Sheet: Sheet1
ICD9_codes	Description	Group	Action
249	Secondary diabetes mellitus	endocrine/metabolic	To exclude
250	Diabetes mellitus	endocrine/metabolic	To exclude
250.1	Type 1 diabetes	endocrine/metabolic	To exclude
250.11	Type 1 diabetes with ketoacidosis	endocrine/metabolic	To exclude
250.12	Type 1 diabetes with renal manifestations	endocrine/metabolic	To exclude
250.13	Type 1 diabetes with ophthalmic manifestations	endocrine/metabolic	To exclude
250.14	Type 1 diabetes with neurological manifestations	endocrine/metabolic	To exclude
250.15	Diabetes type 1 with peripheral circulatory disorders	endocrine/metabolic	To exclude
250.2	Type 2 diabetes	endocrine/metabolic	To exclude
250.21	Type 2 diabetes with ketoacidosis	endocrine/metabolic	To exclude
250.22	Type 2 diabetes with renal manifestations	endocrine/metabolic	To exclude
250.23	Type 2 diabetes with ophthalmic manifestations	endocrine/metabolic	To exclude
250.24	Type 2 diabetes with neurological manifestations	endocrine/metabolic	To exclude
250.25	Diabetes type 2 with peripheral circulatory disorders	endocrine/metabolic	To exclude
250.6	Polyneuropathy in diabetes	endocrine/metabolic	To exclude
250.7	Diabetic retinopathy	endocrine/metabolic	To exclude
253.3	Diabetes insipidus	endocrine/metabolic	To exclude
270.33	Amyloidosis	endocrine/metabolic	To exclude
278	Overweight, obesity and other hyperalimentation	endocrine/metabolic	To exclude
278.1	Obesity	endocrine/metabolic	To exclude
278.11	Morbid obesity	endocrine/metabolic	To exclude
279.2	Autoimmune disease NEC	endocrine/metabolic	To exclude
282.5	Sickle cell anemia	hematopoietic	To exclude
282.9	Other hereditary hemolytic anemias	hematopoietic	To exclude
283.21	Hemolytic-uremic syndrome	hematopoietic	To exclude
443.1	Raynaud's syndrome	circulatory system	To exclude
446	Polyarteritis nodosa and allied conditions	circulatory system	To exclude
446.2	Acute febrile mucocutaneous lymph node syndrome (Kawasaki disease)	circulatory system	To exclude
446.3	Hypersensitivity angiitis	circulatory system	To exclude
446.4	Wegener's granulomatosis	circulatory system	To exclude
446.5	Giant cell arteritis	circulatory system	To exclude
446.6	Polyarteritis nodosa	circulatory system	To exclude
446.7	Takayasu's disease	circulatory system	To exclude
446.8	Thrombotic microangiopathy	circulatory system	To exclude
446.9	Arteritis NOS	circulatory system	To exclude
580.11	Proliferative glomerulonephritis	genitourinary	To exclude
586.1	Anatomical abnormatilies of kidney and ureters	genitourinary	To exclude
586.11	Small kidney	genitourinary	To exclude
586.12	Vesicoureteral reflux	genitourinary	To exclude
586.2	Cyst of kidney, acquired	genitourinary	To exclude
595	Hydronephrosis	genitourinary	To exclude
596.1	Bladder neck obstruction	genitourinary	To exclude
695.4	Lupus (localized and systemic)	dermatologic	To exclude
695.41	Cutaneous lupus erythematosus	dermatologic	To exclude
695.42	Systemic lupus erythematosus	dermatologic	To exclude
709	Diffuse diseases of connective tissue	dermatologic	To exclude
709.2	Sicca syndrome	dermatologic	To exclude
709.3	Systemic sclerosis	dermatologic	To exclude
709.4	Polymyositis	dermatologic	To exclude
709.6	Other specified diffuse diseases of connective tissue	dermatologic	To exclude
709.7	Unspecified diffuse connective tissue disease	dermatologic	To exclude
751	Genitourinary congenital anomalies	congenital anomalies	To exclude
751.2	Congenital anomalies of urinary system	congenital anomalies	To exclude
751.21	Cystic kidney disease	congenital anomalies	To exclude
751.22	Other specified congenital anomalies of kidney	congenital anomalies	To exclude
751.3	Obstructive genitourinary defect	congenital anomalies	To exclude
752.1	Neural tube defects	congenital anomalies	To exclude
752.11	Spina bifida	congenital anomalies	To exclude
758	Chromosomal anomalies and genetic disorders	congenital anomalies	To exclude
758.1	Chromosomal anomalies	congenital anomalies	To exclude
772.4	Rhabdomyolysis	symptoms	To exclude
962.2	Insulins and antidiabetic agents causing adverse effects in therapeutic use	injuries & poisonings	To exclude
401.22	Hypertensive chronic kidney disease	circulatory system	To include
269	Proteinuria	endocrine/metabolic	To include
580.14	Chronic glomerulonephritis, NOS	genitourinary	To include
580.1	Glomerulonephritis	genitourinary	To include
580.32	Nephritis and nephropathy with pathological lesion	genitourinary	To include
580.12	Non-proliferative glomerulonephritis	genitourinary	To include
580	Nephritis; nephrosis; renal sclerosis	genitourinary	To include
580.2	Nephrotic syndrome without mention of glomerulonephritis	genitourinary	To include
580.4	Renal sclerosis, NOS	genitourinary	To include
